# Supplementary material for: Schizosaccharomyces pombe Can Reduce Acetic Acid Produced by Baijiu Spontaneous Fermentation Microbiota
Source: Microorganisms. 2019 Nov 22;7(12):606. doi: 10.3390/microorganisms7120606 (PMC6956116; doi:10.3390/microorganisms7120606)
Supplement: Supplementary file 1 [file microorganisms-07-00606-s001.zip]

Archive with 2 entries (2 files):
- Supplemental Material Table S3.xlsx
- Supplemental Material.docx
