# Supplementary material for: Schizosaccharomyces pombe Can Reduce Acetic Acid Produced by Baijiu Spontaneous Fermentation Microbiota
Source: Microorganisms. 2019 Nov 22;7(12):606. doi: 10.3390/microorganisms7120606 (PMC6956116; doi:10.3390/microorganisms7120606)
Supplement: Supplementary file 1 [file microorganisms-07-00606-s001.zip › Supplemental Material Table S3.xlsx]

## Sheet: Table_S3
Table S3. KEGG expression genes in the samples at day 5, 15 and 30 during Baijiu production . Color depth represents the transcript levels of experession genes and each sampling point has three biological replicates.
Gene	Related pathways	Samples
		Day 05-1	Day 05-2	Day 05-3	Day 15-1	Day 15-2	Day 15-3	Day 30-1	Day 30-2	Day 30-3
ADH5: alcohol dehydrogenase 5 (K00121)	Acetaldehyde-Ethanol	28.7154	15.5293	15.4844	18.6261	20.6135	78.1443	3.64703	4.3381	7.93602
ACH1: acetyl-CoA hydrolase 1 (K01067)	Acetyl-CoA→Acetic acid	19.227	4.21397	4.0281	22.2013	2.66243	2.65375	0.77647	0.508721	0.519058
ACS2: acetyl-CoA synthetase 2 (K01895)	Acetic acid→Acetyl-CoA	81.8892	45.9553	46.754	86.2761	84.5844	75.541	87.408	100.366	93.8467
HXT1: hexose transporter 1 (K08139)	Transfer H+	4.7197	1.97652	1.538	2.09109	0.68661	0.58217	0.496634	0.456967	0.595648
VMA7: V-type H+-transporting ATPase subunit F (K02151)	Transfer H+	0	0	0	0	0	0	0	0	0
ATF1: alcohol O-acetyltransferase 1 (K00664)	Acetyl-CoA + Ethanol→Ethyl acetate	0	0	0	0	0	0	0	0	0
ACCAT1: acetyl-CoA C-acetyltransferase 1 (K00626)	2 Acetyl-CoA→CoA + Acetoacetyl-CoA	152.94	64.3266	101.714	104.487	74.8328	98.6744	29.3223	36.1926	82.2624
HMGCS1: hydroxymethylglutaryl-CoA synthase 1 (K01641)	Acetyl-CoA + Acetoacetyl-CoA→3-Hydroxy-3-methylglutaryl-CoA	43.8153	18.1587	22.5941	32.1018	39.6424	46.2539	0.870029	7.5878	6.76756
HMGCR1: hydroxymethylglutaryl-CoA reductase 1 (NADPH) (K00021)	3-Hydroxy-3-methylglutaryl-CoA→Mevalonic acid + CoA	30.7071	21.0127	14.14	18.3921	4.35867	9.14593	7.97445	0.48492	13.3357
